# Supplementary material for: Using heart rate variability to predict neurological outcomes in preterm infants: a scoping review
Source: Pediatr Res. 2024 Oct 5;97(6):1823–32. doi: 10.1038/s41390-024-03606-5 (PMC12122357; doi:10.1038/s41390-024-03606-5)
Supplement: Supplementary file 3 — Supplementary table 1 [file 41390_2024_3606_MOESM3_ESM.xlsx]

## Sheet: Supplementary table 1
Supplementary Table 1 - Defintions of common heart rate variability metrics
Time domain
Metric	Definition and clinical correlates	Source
SDNN	The standard deviation of NN intervals	Chiera et al. 202021
SDRR	The standard deviation of RR intervals	Chiera et al. 202021
SDANN	The standard deviation of average NN intervals over a specific period of time (typically 5 minutes)	Chiera et al. 202021
SDANN index	The standard deviation of the average R–R intervals	Hanna et al. 200039
SDNN index	mean of the standard deviation of all R–R intervals	Hanna et al. 200039
CVRR	coefficients of variation of RR intervals	Shiono et al. 202242
RMSSD	where RR is the RR interval and N is the overall number of RR values	Gronlund et al. 199438
RMSM	where RR is the RR interval and N is the overall number of RR values	Gronlund et al. 199438
Frequency domain
Metric	Definition
ULF	Power of the ultra-low frequency band (less than 0.003 Hz)	Chiera et al. 202021
VLF	Power of the very-low frequency band (0.0030 - 0.04 Hz)	Chiera et al. 202021
	Represents the activity of the sympathetic nervous system and the cardiac intrinsic nervous system
LF	Power of the low frequency band (0.04 - 0.2 Hz)	Chiera et al. 202021
	Represents baroreceptor activity with both parasympathetic and sympathetic influences
HF	Power of the high frequency band (0.2 - 2.00 Hz)	Chiera et al. 202021
	Reflects parasympathetic stimulation
TP	Total power of the spectrogram of an ECG signal	Chiera et al. 202021
LF/HF	Ratio of LF to HF	Chiera et al. 202021
	Represents the balance of sympathetic and parasympathetic activity
RSA	Respiratory sinus arrhythmia defined as the natural logarithm of the variance within the 0.3- 1.30 Hz frequency band	Doussard-Roosevelt et al. 199750 and 200149
	Represents the cardiac vagal tone
RSA maturation	Difference between RSA at 33 and 35 weeks corrected age	Doussard-Roosevelt et al. 199740 and 200139
	Represents the development of the cardiac vagal tone
Non-linear
Metric	Definition
Skewness	describes the tendency of HR towards accelerations and decelerations	Lloyd et al. 201652
Kurtosis	quantifies the deviation of HR from a Gaussian process largely due to high amplitude transients	Lloyd et al. 201652
DFA ⍺1	Short term scaling exponent given by detrended fluctuation analysis	Peng et al. 199522
	Represents short term fluctuations in HR
DFA ⍺2	Long-term scaling exponent given by detrended fluctuation analysis	Peng et al. 199522
	Represents long term fluctuations in HR
SD1	Poincaré plot standard deviation perpendicular to the line of identity	Chiera et al. 202221
SD2	Poincaré plot standard deviation along the line of identity	Chiera et al. 202221
Heart Rate Characteristics
Metric	Definition
cHRC	Defined as sum of (HRC index - Demographic index) for the duration of hospitalisation where demographic index is the probability of sepsis or systemic inflammatory response occurrence in the next 24 hours as predicted only by demographic parameters.	Addison et al. 200948
aHRC28	average HRC index in the first 28 days of life	Fairchild et al. 201446
aHRC-24h	Average HRC for the first 24 hours of life	Sullivan et al. 201643
aHRC-7d	Average HRC for the first 7 days of life	Sullivan et al. 201643
cmHRC	Cumulative mean HRC index	King et al. 202251
Abbreviations used: HRV = Heart rate variability HR = Hear rate HRC = Heart rate characteristics RR interval = Time interval between two successive R waves of the QRS complex on ECG
